# Supplementary material for: Exploring the Combination of Microgels and Nanostructured Fluids for the Cleaning of Works of Art
Source: Gels. 2025 May 23;11(6):382. doi: 10.3390/gels11060382 (PMC12192406; doi:10.3390/gels11060382)
Supplement: Supplementary file 1 [file gels-11-00382-s001.zip]

Archive with 1 entries (1 files):
- gels-3643809-supplementary.pdf
